# Supplementary material for: Comparison of In-Hospital Outcomes between Early and Late Catheter-Directed Thrombolysis in Acute Pulmonary Embolism: A Retrospective Observational Study
Source: J Clin Med. 2024 Feb 15;13(4):1093. doi: 10.3390/jcm13041093 (PMC10889518; doi:10.3390/jcm13041093)
Supplement: Supplementary file 1 [file jcm-13-01093-s001.zip]

Archive with 1 entries (1 files):
- jcm-2850924-supplementary.pdf
